# Supplementary material for: Genetic Constraints, Transcriptome Plasticity, and the Evolutionary Response to Climate Change
Source: Front Genet. 2020 Sep 18;11:538226. doi: 10.3389/fgene.2020.538226 (PMC7531272; doi:10.3389/fgene.2020.538226)
Supplement: Supplementary file 1 [file Data_Sheet_1.ZIP]

Archive with 5 entries (5 files):
- Extended Methods.docx
- Table S1.xlsx
- Table S2.csv
- Table S3.csv
- Table S4.csv
