# Supplementary material for: Genetic Constraints, Transcriptome Plasticity, and the Evolutionary Response to Climate Change
Source: Front Genet. 2020 Sep 18;11:538226. doi: 10.3389/fgene.2020.538226 (PMC7531272; doi:10.3389/fgene.2020.538226)
Supplement: Supplementary file 1 [file Data_Sheet_1.ZIP › Table S1.xlsx]

## Sheet: h^2 and H^2
Authors	Year	Journal	Taxa	h2_CTmin	H_CTmin	Index of CTmin	h2_CTmax	H_CTmax	Index of CTmax	h2_Topt	H_Topt	Performance used to estimate Topt	h2_Tbr	H_Tbr	Performance used to estimate Tbr	h2_Pmax	H_Pmax	Performance used to estimate Pmax	Specialist-generalist found?	Thermodynamic effect found?	H or h2 of other thermal traits?	Summary of findings	Full citation
Anderson et al.	2005	Genetics Research	D. melanogaster	0.383	N/A	Chill-coma recovery time	N/A	N/A	N/A	N/A	N/A	N/A	N/A	N/A	N/A	N/A	N/A	N/A	N/A	N/A	N/A	D. melanogaster cold tolerance responds to selection.	Anderson, A.R., Hoffmann, A.A., and Mckechnie, S.W. (2005). Response to selection for rapid chill-coma recovery in Drosophila melanogaster: physiology and life-history traits. Genetical Research 85, 15-22.
Andrew and Kemp	2016	Austral Ecology	Eurema smilax	0.414	N/A	Chill-coma recovery time	N/A	N/A	N/A	N/A	N/A	N/A	N/A	N/A	N/A	N/A	N/A	N/A	N/A	N/A	N/A	Butterfly had significant heritability of cold tolerance.	Andrew, S.C., and Kemp, D.J. (2016). Stress tolerance in a novel system: Genetic and environmental sources of (co)variation for cold tolerance in the butterfly Eurema smilax. Austral Ecology 41, 529-537.
Baer and Travis	2000	Evolution	Heterandria formosa	0	N/A	Cessation of gill flaring (ventilation)	0	N/A	Cessation of gill flaring (ventilation)	N/A	N/A	N/A	N/A	N/A	N/A	N/A	N/A	N/A	N/A	N/A	N/A	Found genetic differences between, but no genetic variation within, populations of poeciliid fish (Heterandria formosa) from different thermal environments when measuring Ctmin and max. Differences between populations in cold tolerance but not heat tolerance suggest that these traits are not strongly genetically correlated.	Baer, C.F., and Travis, J. (2000). Direct and correlated responses to artificial selection on acute thermal stress tolerance in a livebearing fish. Evolution 54, 238-244.
Blackburn et al.	2014	J. Experimental Biology	D. melanogaster	N/A	N/A	N/A	0.375	N/A	Knock down time	N/A	N/A	N/A	N/A	N/A	N/A	N/A	N/A	N/A	N/A	N/A	N/A	Heritabilities of CTmax in D. melanogaster depend on the testing procedure (ramping, hardened, or basal).	Blackburn, S., Van Heerwaarden, B., Kellermann, V., and Sgrò, C.M. (2014). Evolutionary capacity of upper thermal limits: beyond single trait assessments. The Journal of Experimental Biology 217, 1918.
Bubliy et al.	2012	J. Evolutionary Biology	D. melanogaster	N/A	N/A	N/A	0.156	N/A	Heat knockdown time	N/A	N/A	N/A	N/A	N/A	N/A	N/A	N/A	N/A	N/A	N/A	N/A	Found sex-bias in the relationship between heritability of heat tolerance and humidity. In general, heritability was higher in dry environments.	Bubliy, O.A., Kristensen, T.N., Kellermann, V., and Loeschcke, V. (2012). Humidity affects genetic architecture of heat resistance in Drosophila melanogaster. Journal of Evolutionary Biology 25, 1180-1188.
Castaneda et al.	2019	J. Evolutionary Biology	Drosophila subobscura	N/A	N/A	N/A	0.134	N/A	Knockdown time	N/A	N/A	N/A	N/A	N/A	N/A	N/A	N/A	N/A	N/A	N/A	Low h2 (0.066) of thermal preference.	Measured heritability of upper thermal tolernace and thermal preference in flies exposed to different heat tolerance assays (static versus ramping). I only include the basal estimate, here.	Castañeda, L.E., Romero-Soriano, V., Mesas, A., Roff, D.A., and Santos, M. (2019). Evolutionary potential of thermal preference and heat tolerance in Drosophila subobscura. Journal of Evolutionary Biology 32, 818-824.
Castaneda et al.	2019	J. Evolutionary Biology	Drosophila subobscura	N/A	N/A	N/A	0.084	N/A	Knockdown time	N/A	N/A	N/A	N/A	N/A	N/A	N/A	N/A	N/A	N/A	N/A	Low h2 (0.066) of thermal preference.		Castañeda, L.E., Romero-Soriano, V., Mesas, A., Roff, D.A., and Santos, M. (2019). Evolutionary potential of thermal preference and heat tolerance in Drosophila subobscura. Journal of Evolutionary Biology 32, 818-824.
Charo-Karisa et al.	2005	Aquaculture	Oreochromis niloticus	0	N/A	Temp at death	N/A	N/A	N/A	N/A	N/A	N/A	N/A	N/A	N/A	N/A	N/A	N/A	N/A	N/A	N/A	Low heritabilities of cold tolerance in Nile Tilapia, but used a ramping protocol.	Charo-Karisa, H., Rezk, M.A., Bovenhuis, H., and Komen, H. (2005). Heritability of cold tolerance in Nile tilapia, Oreochromis niloticus, juveniles. Aquaculture 249, 115-123.
Davis et al.	2014	Evolutionary Ecology	Eurema Spp.	N/A	0.131	Chill-coma recovery time	N/A	N/A	N/A	N/A	N/A	N/A	N/A	N/A	N/A	N/A	N/A	N/A	N/A	N/A	N/A	Tropical butterfly lacks genetic variation for cold tolerance relative to broadly distributed species.	Davis, J.M.P., Van Heerwaarden, B., Sgrò, C.M., Donald, J.A., and Kemp, D.J. (2014). Low genetic variation in cold tolerance linked to species distributions in butterflies. Evolutionary Ecology 28, 495-504.
Davis et al.	2014	Evolutionary Ecology	Eurema Spp.	N/A	0.294	Chill-coma recovery time	N/A	N/A	N/A	N/A	N/A	N/A	N/A	N/A	N/A	N/A	N/A	N/A	N/A	N/A	N/A		Davis, J.M.P., Van Heerwaarden, B., Sgrò, C.M., Donald, J.A., and Kemp, D.J. (2014). Low genetic variation in cold tolerance linked to species distributions in butterflies. Evolutionary Ecology 28, 495-504.
Davis et al.	2014	Evolutionary Ecology	Eurema Spp.	N/A	0.327	Chill-coma recovery time	N/A	N/A	N/A	N/A	N/A	N/A	N/A	N/A	N/A	N/A	N/A	N/A	N/A	N/A	N/A		Davis, J.M.P., Van Heerwaarden, B., Sgrò, C.M., Donald, J.A., and Kemp, D.J. (2014). Low genetic variation in cold tolerance linked to species distributions in butterflies. Evolutionary Ecology 28, 495-504.
Diamond et al.	2017	Biol. J. Linnean Soc.	Temnothorax curvispinosus	N/A	0.224	Loss of muscle coordination with ramping temp change.	N/A	0.0492	Loss of muscle coordination with ramping temp change.	N/A	N/A	N/A	N/A	N/A	N/A	N/A	N/A	N/A	N/A	N/A	N/A	Used common garden experiment to show that city and urban ants had evolved different thermal tolerance and different thermal acclimation capacities.	Diamond, S.E., Chick, L., Perez, A., Strickler, S.A., and Martin, R.A. (2017). Rapid evolution of ant thermal tolerance across an urban-rural temperature cline. Biological Journal of the Linnean Society 121, 248-257.
Diamond et al.	2017	Biol. J. Linnean Soc.	Temnothorax curvispinosus	N/A	0.242	Loss of muscle coordination with ramping temp change.	N/A	0.467	Loss of muscle coordination with ramping temp change.	N/A	N/A	N/A	N/A	N/A	N/A	N/A	N/A	N/A	N/A	N/A	N/A		Diamond, S.E., Chick, L., Perez, A., Strickler, S.A., and Martin, R.A. (2017). Rapid evolution of ant thermal tolerance across an urban-rural temperature cline. Biological Journal of the Linnean Society 121, 248-257.
Dierks et al.	2012	Evolution	Bicyclus anynana	0.098	N/A	Chill-coma recovery time	N/A	N/A	N/A	N/A	N/A	N/A	N/A	N/A	N/A	N/A	N/A	N/A	N/A	N/A	N/A	Inbred lines of butterflies showed reduced response to selection for cold tolerance. Evolutionary changes in cold tolerance were uncorrelated with responses in other traits.	Dierks, A., Baumann, B., and Fischer, K. (2012). Response to selection on cold tolerance is constrained by inbreeding. Evolution 66, 2384-2398.
Doyle et al.	2011	Ecotoxicology	Heterandria formosa	N/A	N/A	N/A	0.162	N/A	Temperature at death	N/A	N/A	N/A	N/A	N/A	N/A	N/A	N/A	N/A	N/A	N/A	N/A	Fish had moderate heritabilities of CTmax, although the heritability was lower in one of two populations forced to go through a bottleneck. Heritabilities from bottlenecked populations were not included on this spreadsheet.	Doyle, C.M., Leberg, P.L., and Klerks, P.L. (2011). Heritability of heat tolerance in a small livebearing fish, Heterandria formosa. Ecotoxicology 20, 535-542.
Doyle et al.	2011	Ecotoxicology	Heterandria formosa	N/A	N/A	N/A	0.393	N/A	Temperature at death	N/A	N/A	N/A	N/A	N/A	N/A	N/A	N/A	N/A	N/A	N/A	N/A		Doyle, C.M., Leberg, P.L., and Klerks, P.L. (2011). Heritability of heat tolerance in a small livebearing fish, Heterandria formosa. Ecotoxicology 20, 535-542.
Fallis et al.	2011	Genetica	D. melanogaster	N/A	N/A	N/A	N/A	0.197	Percent survival after exposure to heat stress	N/A	N/A	N/A	N/A	N/A	N/A	N/A	N/A	N/A	N/A	N/A	N/A	Found loads of genetic variation for heat tolerance in several populations of South American D. melanogaster along a latitudinal gradient.	Fallis, L.C., Fanara, J.J., and Morgan, T.J. (2011). Genetic variation in heat-stress tolerance among South American Drosophila populations. Genetica 139, 1331-1337.
Fallis et al.	2011	Genetica	D. melanogaster	N/A	N/A	N/A	N/A	0.15	Percent survival after exposure to heat stress	N/A	N/A	N/A	N/A	N/A	N/A	N/A	N/A	N/A	N/A	N/A	N/A		Fallis, L.C., Fanara, J.J., and Morgan, T.J. (2011). Genetic variation in heat-stress tolerance among South American Drosophila populations. Genetica 139, 1331-1337.
Fallis et al.	2011	Genetica	D. melanogaster	N/A	N/A	N/A	N/A	0.386	Percent survival after exposure to heat stress	N/A	N/A	N/A	N/A	N/A	N/A	N/A	N/A	N/A	N/A	N/A	N/A		Fallis, L.C., Fanara, J.J., and Morgan, T.J. (2011). Genetic variation in heat-stress tolerance among South American Drosophila populations. Genetica 139, 1331-1337.
Fallis et al.	2011	Genetica	D. melanogaster	N/A	N/A	N/A	N/A	0.567	Percent survival after exposure to heat stress	N/A	N/A	N/A	N/A	N/A	N/A	N/A	N/A	N/A	N/A	N/A	N/A		Fallis, L.C., Fanara, J.J., and Morgan, T.J. (2011). Genetic variation in heat-stress tolerance among South American Drosophila populations. Genetica 139, 1331-1337.
Fallis et al.	2011	Genetica	D. melanogaster	N/A	N/A	N/A	N/A	0.496	Percent survival after exposure to heat stress	N/A	N/A	N/A	N/A	N/A	N/A	N/A	N/A	N/A	N/A	N/A	N/A		Fallis, L.C., Fanara, J.J., and Morgan, T.J. (2011). Genetic variation in heat-stress tolerance among South American Drosophila populations. Genetica 139, 1331-1337.
Fallis et al.	2011	Genetica	D. melanogaster	N/A	N/A	N/A	N/A	0.497	Percent survival after exposure to heat stress	N/A	N/A	N/A	N/A	N/A	N/A	N/A	N/A	N/A	N/A	N/A	N/A		Fallis, L.C., Fanara, J.J., and Morgan, T.J. (2011). Genetic variation in heat-stress tolerance among South American Drosophila populations. Genetica 139, 1331-1337.
Freda et al.	2017	Integrative and Comparative Biology	D. melanogaster	N/A	0.33	Survival at low temperatures	N/A	N/A	N/A	N/A	N/A	N/A	N/A	N/A	N/A	N/A	N/A	N/A	N/A	N/A	N/A	Revealed relatively high heritability and few genetic or developmental constraints on the evolution of cold hardiness.	Freda, P.J., Alex, J.T., Morgan, T.J., and Ragland, G.J. (2017). Genetic decoupling of thermal hardiness across metamorphosis in Drosophila melanogaster. Integrative and Comparative Biology 57, 999-1009.
Geerts et al.	2015	Nature Climate Change	Daphnia magna	N/A	N/A	N/A	0.24	N/A	Loss of motor function (sunk to bottom of test tube)	N/A	N/A	N/A	N/A	N/A	N/A	N/A	N/A	N/A	N/A	N/A	N/A	Combined a selection experiment with a resurrection experiment to demonstrate rapid evolution of thermal tolerance in Daphnia.	Geerts, A.N., Vanoverbeke, J., Vanschoenwinkel, B., Van Doorslaer, W., Feuchtmayr, H., Atkinson, D., Moss, B., Davidson, T.A., Sayer, C.D., and De Meester, L. (2015). Rapid evolution of thermal tolerance in the water flea Daphnia. Nature Climate Change 5, 665-668.
Geerts et al.	2015	Nature Climate Change	Daphnia magna	N/A	N/A	N/A	0.33	N/A	Loss of motor function (sunk to bottom of test tube)	N/A	N/A	N/A	N/A	N/A	N/A	N/A	N/A	N/A	N/A	N/A	N/A		Geerts, A.N., Vanoverbeke, J., Vanschoenwinkel, B., Van Doorslaer, W., Feuchtmayr, H., Atkinson, D., Moss, B., Davidson, T.A., Sayer, C.D., and De Meester, L. (2015). Rapid evolution of thermal tolerance in the water flea Daphnia. Nature Climate Change 5, 665-668.
Gerken et al.	2015	PNAS	D. melanogaster	0.15	N/A	Proportion of flies surviving after 24 h of recovery from exposure to treatment	N/A	N/A	N/A	N/A	N/A	N/A	N/A	N/A	N/A	N/A	N/A	N/A	N/A	N/A	N/A	Basal cold-tolerance, short-term plasticity, and long-term plasticity are all heritable and genetically correlated with one another in a mid-latitude populaiton of D. melanogaster, yet GWAS showed that they have an independent genetic basis (different genes are associated with each category of response). Basal cold-tolerance may constrain developmental acclimation (they are negatively correlated)…	Gerken, A.R., Eller, O.C., Hahn, D.A., and Morgan, T.J. (2015). Constraints, independence, and evolution of thermal plasticity: Probing genetic architecture of long- and short-term thermal acclimation. Proceedings of the National Academy of Sciences 112, 4399.
Gerken et al.	2015	PNAS	D. melanogaster	0.44	N/A	Proportion of flies surviving after 24 h of recovery from exposure to treatment	N/A	N/A	N/A	N/A	N/A	N/A	N/A	N/A	N/A	N/A	N/A	N/A	N/A	N/A	N/A		Gerken, A.R., Eller, O.C., Hahn, D.A., and Morgan, T.J. (2015). Constraints, independence, and evolution of thermal plasticity: Probing genetic architecture of long- and short-term thermal acclimation. Proceedings of the National Academy of Sciences 112, 4399.
Gerken et al.	2016	J. Therm Bio	D. melanogaster	0.14	N/A	Chill-coma recovery time	N/A	N/A	N/A	N/A	N/A	N/A	N/A	N/A	N/A	N/A	N/A	N/A	N/A	N/A	N/A		Gerken, A.R., Mackay, T.F.C., and Morgan, T.J. (2016). Artificial selection on chill-coma recovery time in Drosophila melanogaster: Direct and correlated responses to selection. Journal of Thermal Biology 59, 77-85.
Gilchrist	1996	Evolution	Aphidius ervi	N/A	N/A	N/A	N/A	N/A	N/A	N/A	0	Walking speed	N/A	0.12	Walking speed	N/A	0.18	Walking speed	Yes for males, no for females	No	N/A	Analyzed thermal sensitivity of locomotor performance in a parasitic wasp. Phenotypic specialist-generalist trade-off. Strong genetic correlation indicating specialist generalist trade-off for males, but not females. Broad-sense heritability of Tbr was 0.16, and Pmax was 0.29, only significant for males. First quantitative genetic analysis of performance curves in a eukaryote.	Gilchrist, G.W. (1996). A quantitative genetic analysis of thermal sensitivity in the locomotor performance curve of Aphidius ervi. Evolution 50, 1560-1572.
Hangartner and Hoffmann	2015	Functional Ecology	D. melanogaster	N/A	N/A	N/A	0.227	N/A	Knock down time	N/A	N/A	N/A	N/A	N/A	N/A	N/A	N/A	N/A	N/A	N/A	N/A	CTmax was heritable in lines of D. melanogaster, and different metrics of CTmax (static versus ramping) were genetically correlated with one another.	Hangartner, S., and Hoffmann, A.A. (2016). Evolutionary potential of multiple measures of upper thermal tolerance in Drosophila melanogaster. Functional Ecology 30, 442-452.
Hoffmann et al.	2002	Ecology Letters	D. melanogaster	0.364	N/A	Chill-coma recovery time	0.19	N/A	Knockdown time	N/A	N/A	N/A	N/A	N/A	N/A	N/A	N/A	N/A	N/A	N/A	N/A	Found clinal patterns of heat and cold tolerance across latitude in D. melanogaster populations.	Hoffmann, A.A., Anderson, A., and Hallas, R. (2002). Opposing clines for high and low temperature resistance in Drosophila melanogaster. Ecology Letters 5, 614-618.
Krebs and Loeschcke	1997	Heredity	Drosophila buzzatii	N/A	N/A	N/A	0.0275	N/A	Proportion of individuals able to walk 24h after heat stress treatment	N/A	N/A	N/A	N/A	N/A	N/A	N/A	N/A	N/A	N/A	N/A	N/A	Used isofemale lines to assess h2 of CTmax, but indexed CTmax in kind of a weird way.	Krebs, R.A., and Loeschcke, V. (1997). Estimating heritability in a threshold trait: heat-shock tolerance in Drosophila buzzatii. Heredity 79, 252-259.
Li et al.	2016	Acta Oceanologica Sinica	Fenneropenaeus chinensis	0.039	N/A	Survival at "half lethal time"	N/A	N/A	N/A	N/A	N/A	N/A	N/A	N/A	N/A	N/A	N/A	N/A	N/A	N/A	N/A	Body weight and cold tolerance had moderate and high heritability, respectively.	Li, W.J., Luan, S., Luo, K., Sui, J., Lu, X., Wang, Q.Y., and Kong, J. (2016). Genetic parameters for cold tolerance and body weight of Chinese fleshy prawn, Fenneropenaeus chinensis. Acta Oceanologica Sinica 35, 12-18.
Li et al.	2015	Aquaculture	Penaeus vannamei	0.023	N/A	Family survival rate at "half lethal time"	N/A	N/A	N/A	N/A	N/A	N/A	N/A	N/A	N/A	N/A	N/A	N/A	N/A	N/A	N/A	Heritability for cold tolerance was low.	Li, W.J., Luan, S., Luo, K., Sui, J., Xu, X.D., Tan, J., and Kong, J. (2015). Genetic parameters and genotype by environment interaction for cold tolerance, body weight and survival of the Pacific white shrimp Penaeus vannamei at different temperatures. Aquaculture 441, 8-15.
Liu et al.	2011	Journal of Fisheries of China	Scophthalmus maximus	N/A	N/A	N/A	0	N/A	Unknown. Couldn't access PDF of paper.	N/A	N/A	N/A	N/A	N/A	N/A	N/A	N/A	N/A	N/A	N/A	N/A	Low heritability of CTmax in a fish. Couldn't access PDF of paper.	Liu, B., Zhang, T., Kong, J., Wang, Q., Luan, S., and Cao, B. (2011). Estimation of genetic parameters for growth and upper thermal tolerance traits in turbot Scophthalmus maximus. Journal of Fisheries of China 35, 1601-1606.
Logan et al.	2018	Proc. R. Soc. B.	Anolis sagrei	N/A	N/A	N/A	N/A	N/A	N/A	0	N/A	Sprint speed	0	N/A	Sprint speed	0	N/A	Sprint speed	N/A	N/A	h2 of range of temperatures chosen in thermal gradient was 0.41	Heritability of TPCs and thermoregulatory behavior compared between two populations of brown anoles. Almost everything showed zero heritability.	Logan, M.L., Curlis, J.D., Gilbert, A.L., Miles, D.B., Chung, A.K., Mcglothlin, J.W., and Cox, R.M. (2018). Thermal physiology and thermoregulatory behaviour exhibit low heritability despite genetic divergence between lizard populations. Proceedings of the Royal Society B: Biological Sciences 285.
Logan et al.	2018	Proc. R. Soc. B.	Anolis sagrei	N/A	N/A	N/A	N/A	N/A	N/A	0	N/A	Sprint speed	0	N/A	Sprint speed	0	N/A	Sprint speed	N/A	N/A	h2 of range of temperatures chosen in thermal gradient was 0.42		Logan, M.L., Curlis, J.D., Gilbert, A.L., Miles, D.B., Chung, A.K., Mcglothlin, J.W., and Cox, R.M. (2018). Thermal physiology and thermoregulatory behaviour exhibit low heritability despite genetic divergence between lizard populations. Proceedings of the Royal Society B: Biological Sciences 285.
Logan et al.	2019	Evolution	Harmonia axyridis	0.27	N/A	Point at which the beetle failed to hold onto tip of paintbrush	0.35	N/A	Point at which the beetle failed to hold onto tip of paintbrush	0		Walking speed	0	N/A	Walking speed	0.16	N/A	Walking speed	Yes; positive genetic correlations between Topt and CTmin, and CTmin and CTmax. TMV analyses found most genetic variation followed a specialist-generalist pattern.	Somewhat; Top and Pmax were positively genetically correlated (0.93) but this correlation was not statistically significant.	N/A	Moderate heritabilities of critical thermal limits but no heritability of Topt or Tbr. Clear evidence of specialist-generalist trade-off at genetic level from both multivariate and function-valued anlayses. Mixed evidence for a thermodynamic effect.	Logan, M.L., Minnaar, I.A., Keegan, K.M., and Clusella-Trullas, S. (2020). The evolutionary potential of an insect invader under climate change. Evolution 74, 132-144.
Ma et al.	2007	North American J. of Aquaculture	Sciaenops ocellatus	0.32	N/A	Survival time under slowly cooling conditions	N/A	N/A	N/A	N/A	N/A	N/A	N/A	N/A	N/A	N/A	N/A	N/A	N/A	N/A	N/A	Moderate heritability of cold tolerance in red drum fish.	Ma, L., Saillant, E., Gatlin, D.M., Neill, W.H., Vega, R.R., and Gold, J.R. (2007). Heritability of cold tolerance in red drum. North American Journal of Aquaculture 69, 381-387.
Ma et al.	2014	PLOS one	Bemisia tabaci	0.36	N/A	Chill-coma recovery time	0.51	N/A	Knock down time	N/A	N/A	N/A	N/A	N/A	N/A	N/A	N/A	N/A	N/A	N/A	N/A	Measured CTmin and max in two populations of an invasive insect. Both were heritable in both populations.	Ma, F.-Z., Lü, Z.-C., Wang, R., and Wan, F.-H. (2014). Heritability and evolutionary potential in thermal tolerance traits in the invasive Mediterranean cryptic species of Bemisia tabaci (Hemiptera: Aleyrodidae). PloS one 9, e103279-e103279.
Ma et al.	2014	PLOS one	Bemisia tabaci	0.33	N/A	Chill-coma recovery time	0.47	N/A	Knock down time	N/A	N/A	N/A	N/A	N/A	N/A	N/A	N/A	N/A	N/A	N/A	N/A		Ma, F.-Z., Lü, Z.-C., Wang, R., and Wan, F.-H. (2014). Heritability and evolutionary potential in thermal tolerance traits in the invasive Mediterranean cryptic species of Bemisia tabaci (Hemiptera: Aleyrodidae). PloS one 9, e103279-e103279.
Ma et al.	2018	Acta Oceanologica Sinica	Scophthalmus maximus	N/A	N/A	N/A	0.083	N/A	Loss of activity in 2/3 of fish	N/A	N/A	N/A	N/A	N/A	N/A	N/A	N/A	N/A	N/A	N/A	N/A	Found low heritabilities in heat tolerance. Some of the heritability was explained by maternal effects.	Ma, A.J., Wang, X.A., Huang, Z.H., Liu, Z.F., Cui, W.X., and Qu, J.B. (2018). Estimation of genetic parameters for upper thermal tolerance and growth-related traits in turbot Scophthalmus maximus using the Bayesian method based on Gibbs sampling. Acta Oceanologica Sinica 37, 40-46.
Martins et al.	2018	Heredity	Lampropholis coggeri	0.255	N/A	Righting response	0.174	N/A	Righting response	0	N/A	Sprint speed	0	N/A	Sprint speed	0.314	N/A	Sprint speed	Somewhat; CTmax and CTmin were positively correlated, and Pmax and Tbr were negatively correlated at the phenotypic level, although these correlations were not statistically significant at the genetic level (but the parameter estimates were still similar)	Somewhat; Topt and Pmax were positively correlated at the genetic level, but this was not significant. At the phenotypic level, this positive correlation was very weak and not significant.	N/A	Measured heritabilities of TPCs in skinks. Critical thermal limits were significantly heritable (as was Pmax), but Topt and Tbr were not. Found mixed evidence for both a specialist-generalist trade-off and a thermodynamic effect.	Martins, F., Kruuk, L., Llewelyn, J., Moritz, C., and Phillips, B. (2018). Heritability of climate-relevant traits in a rainforest skink. Heredity.
Meffe et al.	1995	Canadian J. Fisheries and Aquatic Sciences	Gambusia holbrooki	N/A	N/A	N/A	0.32	N/A	Loss of righting response with ramping assay	N/A	N/A	N/A	N/A	N/A	N/A	N/A	N/A	N/A	N/A	N/A	N/A	Found differences in upper thermal tolerance between mosquitofish populations in ambient versus heated ponds (diverged for 60-90 generations). Used half-sib breeding design to find narrow-sense heritability of 0.32 for upper thermal tolerance in the warm-adapted population.	Meffe, G.K., Weeks, S.C., Mulvey, M., and Kandl, K.L. (1995). Genetic differences in thermal tolerance of eastern mosquitofish (Gambusia holbrooki Poeciliidae) from ambient and thermal ponds. Canadian Journal of Fisheries and Aquatic Sciences 52, 2704-2711.
Mitchell and Hoffmann	2010	Functional Ecology	D. melanogaster	N/A	N/A	N/A	0.22	N/A	Knock down time	N/A	N/A	N/A	N/A	N/A	N/A	N/A	N/A	N/A	N/A	N/A	N/A	Narrow-sense heritability of knock-down time was higher when the temp treatment was static as opposed to ramping.	Mitchell, K.A., and Hoffmann, A.A. (2010). Thermal ramping rate influences evolutionary potential and species differences for upper thermal limits in Drosophila. Functional Ecology 24, 694-700.
Mitchell and Hoffmann	2010	Functional Ecology	D. melanogaster	N/A	N/A	N/A	0.14	N/A	Knock down time	N/A	N/A	N/A	N/A	N/A	N/A	N/A	N/A	N/A	N/A	N/A	N/A		Mitchell, K.A., and Hoffmann, A.A. (2010). Thermal ramping rate influences evolutionary potential and species differences for upper thermal limits in Drosophila. Functional Ecology 24, 694-700.
Nitzan et al.	2016	Environmental Biology of Fishes	Oreochromis aureus	0.72	N/A	Median days to mortality for family	N/A	N/A	N/A	N/A	N/A	N/A	N/A	N/A	N/A	N/A	N/A	N/A	N/A	N/A	N/A	Cold tolerance is highly heritable but also has is strongly affected by maternal effects	Nitzan, T., Slosman, T., Gutkovich, D., Weller, J.I., Hulata, G., Zak, T., Benet, A., and Cnaani, A. (2016). Maternal effects in the inheritance of cold tolerance in blue tilapia (Oreochromis aureus). Environmental Biology of Fishes 99, 975-981.
Orsted et al.	2019	Heredity	D. melanogaster	0.306	0.446	Chill-coma temperature	N/A	N/A	N/A	N/A	N/A	N/A	N/A	N/A	N/A	N/A	N/A	N/A	N/A	N/A	N/A	Developmental temperature affects heritability of cold tolerance.	Ørsted, M., Hoffmann, A.A., Rohde, P.D., Sørensen, P., and Kristensen, T.N. (2019). Strong impact of thermal environment on the quantitative genetic basis of a key stress tolerance trait. Heredity 122, 315-325.
Perry et al.	2005	Aquaculture	Oncorhynchhus mykiss	N/A	N/A	N/A	0.41	N/A	Loss of swimming equilibrium and failure to recover after 5 s	N/A	N/A	N/A	N/A	N/A	N/A	N/A	N/A	N/A	N/A	N/A	N/A	Upper thermal tolerance (UTT) in rainbow trout had relatively high narrow-sense heritability (0.41). Postive genetic correlations were found between UTT and body condition.	Perry, G.M.L., Martyniuk, C.M., Ferguson, M.M., and Danzmann, R.G. (2005). Genetic parameters for upper thermal tolerance and growth-related traits in rainbow trout (Oncorhynchus mykiss). Aquaculture 250, 120-128.
Rolandi et al.	2018	Ecology and Evolution	D. melanogaster	N/A	N/A	N/A	N/A	0.14	Cessation of activity as temp ramps up.	N/A	N/A	N/A	N/A	N/A	N/A	N/A	N/A	N/A	N/A	N/A	N/A	Meared heritabilty and genes associated with upper thermal tolerance in flies.	Rolandi, C., Lighton, J.R.B., De La Vega, G.J., Schilman, P.E., and Mensch, J. (2018). Genetic variation for tolerance to high temperatures in a population of Drosophila melanogaster. Ecology and Evolution 8, 10374-10383.
van Heerwaarden and Sgro	2013	J. Evolutionary Biology	D. simulans	N/A	N/A	N/A	0.241	N/A	Knockdown temperature	N/A	N/A	N/A	N/A	N/A	N/A	N/A	N/A	N/A	N/A	N/A	N/A	Found significant heritabilities for heat tolerance whether using basal, heat-hardened, or ramping assays.	Van Heerwaarden, B., and Sgro, C.M. (2013). Multivariate analysis of adaptive capacity for upper thermal limits in Drosophila simulans. Journal of Evolutionary Biology 26, 800-809.
van Heerwaarden et al.	2015	Evolution	D. bunnanda	N/A	N/A	N/A	0.128	N/A	Heat knockdown time	N/A	N/A	N/A	N/A	N/A	N/A	N/A	N/A	N/A	N/A	N/A	N/A	Heritability for cold tolerance was low when measured in winter conditions but moderate when measured with summer conditions.	Van Heerwaarden, B., Malmberg, M., and Sgrò, C.M. (2016). Increases in the evolutionary potential of upper thermal limits under warmer temperatures in two rainforest Drosophila species. Evolution 70, 456-464.
van Heerwaarden et al.	2015	Evolution	D. birchii	N/A	N/A	N/A	0.112	N/A	Heat knockdown time	N/A	N/A	N/A	N/A	N/A	N/A	N/A	N/A	N/A	N/A	N/A	N/A		Van Heerwaarden, B., Malmberg, M., and Sgrò, C.M. (2016). Increases in the evolutionary potential of upper thermal limits under warmer temperatures in two rainforest Drosophila species. Evolution 70, 456-464.
Wang et al.	2017	PLOS ONE	Fenneropenaeus chinensis	0.171	N/A	Lethal temperature and cooling degree hours	N/A	N/A	N/A	N/A	N/A	N/A	N/A	N/A	N/A	N/A	N/A	N/A	N/A	N/A	N/A	Lethal temperature was moderately heritable while cooling degree hours had low heritability.	Wang, M.Z., Kong, J., Meng, X.H., Luan, S., Luo, K., Sui, J., Chen, B.L., Cao, J.W., and Shi, X.L. (2017). Evaluation of genetic parameters for growth and cold tolerance traits in Fenneropenaeus chinensis juveniles. Plos One 12, 9.
Zhang et al.	2014	Acta Oceanologica Sinica	Scophthalmus maximus	N/A	N/A	N/A	0.087	N/A	Time to loss of activity during prolonged exposure to heat stress	N/A	N/A	N/A	N/A	N/A	N/A	N/A	N/A	N/A	N/A	N/A	N/A	Heat tolerance had low heritability.	Zhang, T.S., Kong, J., Liu, B.S., Wang, Q.Y., Cao, B.X., Luan, S., and Wang, W.J. (2014). Genetic parameter estimation for juvenile growth and upper thermal tolerance in turbot (Scophthalmus maximus Linnaeus). Acta Oceanologica Sinica 33, 106-110.
Zhao et al.	2018	Frontiers in Physiology	Ophraella communa	0.39	N/A	Chill-coma recovery time	N/A	N/A	N/A	N/A	N/A	N/A	N/A	N/A	N/A	N/A	N/A	N/A	N/A	N/A	N/A	Cold tolerance is highly heritable in beetles.	Zhao, C., Ma, F., Chen, H., Wan, F., Guo, J., and Zhou, Z. (2018). Heritability and evolutionary potential drive cold hardiness in the overwintering Ophraella communa beetles. Frontiers in Physiology 9.
Zhao et al.	2018	Frontiers in Physiology	Ophraella communa	0.53	N/A	Chill-coma recovery time	N/A	N/A	N/A	N/A	N/A	N/A	N/A	N/A	N/A	N/A	N/A	N/A	N/A	N/A	N/A		Zhao, C., Ma, F., Chen, H., Wan, F., Guo, J., and Zhou, Z. (2018). Heritability and evolutionary potential drive cold hardiness in the overwintering Ophraella communa beetles. Frontiers in Physiology 9.

## Sheet: S-G and Therm Eff
Authors	Year	Journal	Taxa	Specialist-generalist found?	Thermodynamic effect found?	H or h2 of other thermal traits?	Summary of findings	Full citation
Berger et al.	2013	Evolution	Sepsis punctum	Yes, in some, but not all, populations examined.	N/A	H for development rate ranged from 0.13-0.31 across 5 rearing temperatures.	Used lines of the fly Sepsis punctum to test for divergence in the thermal sensitivity of development rate across latitude. Found significant broad sense heritability (range = 0.13-0.31) of development rate at each of 5 temps. "Evolvability" in TPCs decreased for development at warmer temps in all populations examined, suggesting that the warm part of the curve is less evolutionarily labile. Foun…	Berger, D., Postma, E., Blanckenhorn, W.U., and Walters, R.J. (2013). Quantitative genetic divergence and standing genetic (co)variance in thermal reaction norms along latitude. Evolution 67, 2385-2399.
Berger et al.	2014	J. Evolutionary Biology	Sepsis punctum	No	Yes	N/A	Exposed flies to selection under stable or fluctuating temperature regimes to see if they could demonstrate an evolutionary specialist-generalist trade-off.	Berger, D., Walters, R.J., and Blanckenhorn, W.U. (2014). Experimental evolution for generalists and specialists reveals multivariate genetic constraints on thermal reaction norms. Journal of Evolutionary Biology 27, 1975-1989.
Condon et al.	2015	Ecology and Evolution	D. melanogaster	Yes	N/A	N/A	Experimental evolution of flies to benign temps lead to reduced performance at extreme heat.	Condon, C., Acharya, A., Adrian, G.J., Hurliman, A.M., Malekooti, D., Nguyen, P., Zelic, M.H., and Angilletta Jr, M.J. (2015). Indirect selection of thermal tolerance during experimental evolution of Drosophila melanogaster. Ecology and Evolution 5, 1873-1880.
Gilchrist	1996	Evolution	Aphidius ervi	Yes for males, no for females	No	N/A	Analyzed thermal sensitivity of locomotor performance in a parasitic wasp. Phenotypic specialist-generalist trade-off. Strong genetic correlation indicating specialist generalist trade-off for males, but not females. Broad-sense heritability of Tbr was 0.16, and Pmax was 0.29, only significant for males. First quantitative genetic analysis of performance curves in a eukaryote.	Gilchrist, G.W. (1996). A quantitative genetic analysis of thermal sensitivity in the locomotor performance curve of Aphidius ervi. Evolution 50, 1560-1572.
Gilchrist et al.	1997	Physiological Zoology	D. melanogaster	Somewhat: Negative correlation between evolved Topt and Tbr.	N/A	N/A	Lab evolution of D. melanogaster. Topt evolved under different mean temps. Higher Topt lead to smaller Tbr, suggesting a specialist-generalist trade-off.	Gilchrist, G.W., Huey, R.B., and Partridge, L. (1997). Thermal sensitivity of Drosophila melanogaster: Evolutionary responses of adults and eggs to laboratory natural selection at different temperatures. Physiological Zoology 70, 403-414.
Huey et al.	1991	Evolution	D. melanogaster	Yes	N/A	N/A	Laboratory selection experiment to test the rate at which thermal tolerance can evolve in D. melanogaster. After 4 years (about 70-100 generations depending on temp treatment), the thermal sensitivity of development time and heat tolerance diverged between replicate fly lines exposed to warmer or cooler temperature regimes. Found evidence of a cost of adaptation to low temperatures (specialist-ge…	Huey, R.B., Partridge, L., and Fowler, K. (1991). Thermal sensitivity of Drosophila melanogaster responds rapidly to laboratory natural selection. Evolution 45, 751-756.
Izem and Kingsolver	2005	Am Nat	Pieris rapae	Yes	N/A	N/A	Applied TMV method to full-sib families of catepillars. Most genetic variation among families (38%) followed a specialist-generalist trade-off. Much less variation (12-16%) followed horizontal and vertical shifts which correspond to genetic variation in Topt and Pmax, respectively.	Izem, R., and Kingsolver, Joel g. (2005). Variation in continuous reaction norms: Quantifying directions of biological interest. The American Naturalist 166, 277-289.
Kingsolver et al.	2004	Evolution	Pieris rapae	Somewhat; Negative genetic correlation between growth rates at 35 and 40C might reflect a S-G trade-off.	N/A	N/A	Studied G of thermal sensitivity of short term growth rates in catepillars.	Kingsolver, J.G., Ragland, G.J., and Shlichta, J.G. (2004). Quantitative genetics of continuous reaction norms: thermal sensitivity of caterpillar growth rates. Evolution 58, 1521-1529.
Kingsolver et al.	2015	Am Nat	Multiple species	Yes	N/A	N/A	Most genetic variation within the species examine followed either a cooler-warmer pattern (40% of genetic variance) which is when a species is adapted to cooler or warmer temps but not both or strict specialist-generalist (11% of variance; trade-off between performance breadth and maximal-fitness).	Kingsolver, J.G., Heckman, N., Zhang, J., Carter, P.A., Knies, J.L., Stinchcombe, J.R., and Meyer, K. (2015). Genetic variation, simplicity, and evolutionary constraints for function-valued traits. The American Naturalist 185, E166-E181.
Knies et al.	2006	PLOS bio	Bacteriophage G4	Yes	N/A	N/A	Laboratory evolution experiment, exposing the G4 bacteriophage to high temps. Examined evolutionary shifts in the thermal sensitivity of growth rate. Found that changes in Topt accounted for almost half of the change in reaction norm shape. Sequenced the genome, and identified several SNPs associated with changes in reaction norm shape, and some of these were polymorphic in natural populations. F…	Knies, J.L., Izem, R., Supler, K.L., Kingsolver, J.G., and Burch, C.L. (2006). The Genetic Basis of Thermal Reaction Norm Evolution in Lab and Natural Phage Populations. PLOS Biology 4, e201.
Knies et al.	2009	Am Nat	Bacteriophage	No	Yes	N/A	Studied thermal senstivitiy of fitness (pop growth) in bacteriophage populations isolated from nature. Pops evolving in warmer conditions evolved higher Pmax AND broader Tbr.	Knies, J.L., Kingsolver, J.G., and Burch, C.L. (2009). Hotter Is Better and Broader: Thermal Sensitivity of Fitness in a Population of Bacteriophages. American Naturalist 173, 419-430.
Latimer et al.	2011	J. Evol Bio	Drosphila serrata	Yes	No	N/A	Tested for thermodynamic effect and specialist-generalist trade-off at genetic level in natural populations of D. serrata. Found significant genetic variation within, and divergence among, populations. Found NEGATIVE genetic correlations between Topt and Pmax (thermodynamic effect not found). Found genetic correlations indicating a specialist-generalist trade-off (high amount of variance in the g…	Latimer, C.a.L., Wilson, R.S., and Chenoweth, S.F. (2011). Quantitative genetic variation for thermal performance curves within and among natural populations of Drosophila serrata. Journal of Evolutionary Biology 24, 965-975.
Le Vinh Thuy et al.	2016	Biology Letters	D. melanogaster	Yes	N/A	N/A	Flies evolved at fluctuating temperatures incurred a cost of plasticity in that they only did well at fixed temperatures when raised at those temperatures.	Le Vinh Thuy, J., Vandenbrooks, J.M., and Angilletta, M.J. (2016). Developmental plasticity evolved according to specialist–generalist trade-offs in experimental populations of Drosophila melanogaster. Biology Letters 12, 20160379.
Logan et al.	2019	Evolution	Harmonia axyridis	Yes; positive genetic correlations between Topt and CTmin, and CTmin and CTmax. TMV analyses found most genetic variation followed a specialist-generalist pattern.	Somewhat; Top and Pmax were positively genetically correlated (0.93) but this correlation was not statistically significant.	N/A	Moderate heritabilities of critical thermal limits but no heritability of Topt or Tbr. Clear evidence of specialist-generalist trade-off at genetic level from both multivariate and function-valued anlayses. Mixed evidence for a thermodynamic effect.	Logan, M.L., Minnaar, I.A., Keegan, K.M., and Clusella-Trullas, S. (2020). The evolutionary potential of an insect invader under climate change. Evolution 74, 132-144.
Martins et al.	2018	Heredity	Lampropholis coggeri	Somewhat; CTmax and CTmin were positively correlated, and Pmax and Tbr were negatively correlated at the phenotypic level, although these correlations were not statistically significant at the genetic level (but the parameter estimates were still similar)	Somewhat; Topt and Pmax were positively correlated at the genetic level, but this was not significant. At the phenotypic level, this positive correlation was very weak and not significant.	N/A	Measured heritabilities of TPCs in skinks. Critical thermal limits were significantly heritable (as was Pmax), but Topt and Tbr were not. Found mixed evidence for both a specialist-generalist trade-off and a thermodynamic effect.	Martins, F., Kruuk, L., Llewelyn, J., Moritz, C., and Phillips, B. (2018). Heritability of climate-relevant traits in a rainforest skink. Heredity.
Prop. papers that found SGTO:	0.866667
Prop. papers that found Therm Effect:	0.666667

## Sheet: Averages
	h2_CTmin	H_CTmin	h2_CTmax	H_CTmax	h2_Topt	H_Topt	h2_Tbr	H_Tbr	h2_Pmax	H_Pmax
	0.383	0.131	0	0.0492	0	0	0	0.12	0	0.18
	0.414	0.294	0.375	0.467	0		0		0
	0	0.327	0.156	0.197	0		0		0.16
	0	0.224	0.134	0.15	0		0		0.314
	0.098	0.242	0.084	0.386
	0.15	0.33	0.162	0.567
	0.44	0.446	0.393	0.496
	0.14		0.24	0.497
	0.364		0.33	0.14
	0.039		0.227
	0.023		0.19
	0.27		0.0275
	0.32		0
	0.36		0.35
	0.33		0.51
	0.255		0.47
	0.72		0.083
	0.171		0.174
	0.39		0.32
	0.53		0.22
	0.306		0.14
			0.41
			0.241
			0.128
			0.112
			0.087
	h2_CTmin	H_CTmin	h2_CTmax	H_CTmax	h2_Topt	H_Topt	h2_Tbr	H_Tbr	h2_Pmax	H_Pmax
Mean:	0.271571	0.284857	0.213981	0.327689	0	0	0	0.12	0.1185	0.18
N:	21	7	26	9	4	1	4	1	4	1
Std. Dev:	0.187385	0.0992277	0.142662	0.193167	N/A	N/A	N/A	N/A	0.150584	N/A
Std. Err:	0.0408908	0.0375046	0.0279783	0.0643891	N/A	N/A	N/A	N/A	0.0752922	N/A
