# Supplementary material for: Genetic Constraints, Transcriptome Plasticity, and the Evolutionary Response to Climate Change
Source: Front Genet. 2020 Sep 18;11:538226. doi: 10.3389/fgene.2020.538226 (PMC7531272; doi:10.3389/fgene.2020.538226)
Supplement: Supplementary file 1 [file Data_Sheet_1.ZIP › Table S2.csv]

Study	Type of organism	Organism	Tissue	Data type	Control	Thermal treatment	Experimental Temperature	Temperature change	Duration (hours)	Transcriptome size (genes/orthologs)	#DEGs	Up	Down
Akashi et al 2016	lizard	Anolis allogus	Brain	RNAseq	26	Heat	33	7	120	12777	295	140	154
Akashi et al 2016	lizard	Anolis homolechis	Brain	RNAseq	26	Heat	33	7	120	13083	548	289	257
Akashi et al 2016	lizard	Anolis sagrei	Brain	RNAseq	26	Heat	33	7	120	13407	561	283	276
Akashi et al 2016	lizard	Anolis allogus	Liver	RNAseq	26	Heat	33	7	120	12777	60	25	34
Akashi et al 2016	lizard	Anolis homolechis	Liver	RNAseq	26	Heat	33	7	120	13083	104	49	54
Akashi et al 2016	lizard	Anolis sagrei	Liver	RNAseq	26	Heat	33	7	120	13407	137	55	79
Akashi et al 2016	lizard	Anolis allogus	Skin	RNAseq	26	Heat	33	7	120	12777	45	28	16
Akashi et al 2016	lizard	Anolis homolechis	Skin	RNAseq	26	Heat	33	7	120	13083	164	125	39
Akashi et al 2016	lizard	Anolis sagrei	Skin	RNAseq	26	Heat	33	7	120	13407	83	28	53
Coughlin et al 2019	fish	Osmerus mordax	muscle	RNASEq	4	Heat	12	8	1008	53246	54
Hu et al 2016	fish	Danio rerio	gills	RNAseq	28	Cool	8	20	8	27635	3548
Hu et al 2016	fish	Danio rerio	gills	RNAseq	28	Cool	8	20	12	27635	3846
Hu et al 2016	fish	Oreochromis niloticus	gills	RNAseq	28	Cool	8	20	8	20344	1620
Hu et al 2016	fish	Oreochromis niloticus	gills	RNAseq	28	Cool	8	20	12	20344	2211
Jesus et al 2016	fish	Squalius carolitertii	muscle	RNAseq	18	Heat	30	12	1	145975	2846	1681	1165
Jesus et al 2016	fish	Squalius carolitertii	fins	RNAseq	18	Heat	30	12	1	145975	1144	863	281
Jesus et al 2016	fish	Squalius carolitertii	liver	RNAseq	18	Heat	30	12	1	145975	4861	2944	1917
Jesus et al 2016	fish	Squalius torgalensis	muscle	RNAseq	18	Heat	30	12	1	137303	6959	1863	5096
Jesus et al 2016	fish	Squalius torgalensis	fins	RNAseq	18	Heat	30	12	1	137303	588	337	251
Jesus et al 2016	fish	Squalius torgalensis	liver	RNAseq	18	Heat	30	12	1	137303	398	200	198
Kim et al 2017	mollusc	Crassostrea gigas	gills	RNAseq	20	Heat	32	12	24	41541	1899	820	1079
Kim et al 2017	mollusc	Crassostrea gigas	gills	RNAseq	20	Heat	32	12	48	41541	2051	866	1185
Kim et al 2017	mollusc	Crassostrea gigas	gills	RNAseq	20	Heat	32	12	72	41541	1599	676	923
Li et al 2019	fish	Megalobroma amblycephala	liver	RNAseq	25	heat	35	10	72	35281	440	233	207
Liu et al 2013	fish	Ictalurus punctatus by I. furcatus hybrids	gill	RNAseq	24	Heat	36	12	30	17014	1001	395	606
Liu et al 2013	fish	Ictalurus punctatus by I. furcatus hybrids	gill	RNAseq	24	Heat	36	12	100	17014	1120	431	689
Liu et al 2013	fish	Ictalurus punctatus by I. furcatus hybrids	liver	RNAseq	24	Heat	36	12	30	17014	680	337	343
Liu et al 2013	fish	Ictalurus punctatus by I. furcatus hybrids	liver	RNAseq	24	Heat	36	12	100	17014	646	341	305
Narum and Campbell 2015	fish	Oncorhynchus mykiss	gill	RNAseq	15	Heat	28.5	13.5	24	25128	7833	4058	3775
Narum and Campbell 2015	fish	Oncorhynchus mykiss	gill	RNAseq	15	Heat	28.5	13.5	72	25128	6408	3344	3064
Narum and Campbell 2015	fish	Oncorhynchus mykiss	gill	RNAseq	15	Heat	28.5	13.5	168	25128	3624	1958	1666
Narum and Campbell 2015	fish	Oncorhynchus mykiss	gill	RNAseq	15	Heat	28.5	13.5	672	25128	1269	719	550
Quian and Xue 2016	fish	Larimichthys crocea	liver	RNAseq	22	Cool	9	13	12	56303	9477	6113	3364
Quian and Xue 2016	fish	Larimichthys crocea	liver	RNAseq	22	Heat	31	9	12	59671	5351	2185	3166
Smith et al 2013	fish	Melanotaenia duboulayi	liver	RNAseq	21	Heat	33	12	336	4251	963	614	349
Wellenreuther et al 2019	fish	Chrysophus auratus	muscle	RNAseq	13	Heat	21	8	432	13282	1461	725	736
Yang et al 2016	fish	Ctenopharyngodon idella	spleen	RNAseq	28	Heat	34	6	48	26,249	3355	2287	1068
