# Supplementary material for: Genetic Constraints, Transcriptome Plasticity, and the Evolutionary Response to Climate Change
Source: Front Genet. 2020 Sep 18;11:538226. doi: 10.3389/fgene.2020.538226 (PMC7531272; doi:10.3389/fgene.2020.538226)
Supplement: Supplementary file 1 [file Data_Sheet_1.ZIP › Table S3.csv]

Study	Type of organism	Organism	Organ	Data type	Enriched biological Processes
Akashi et al 2016	lizard	Anolis allogus	brain, liver, skin	RNAseq	Translation, negative regulation of glucocorticoid signalling pathway, circadian regulation of gene expression
Akashi et al 2016	lizard	Anolis homolechis	brain, liver, skin	RNAseq	Translation, negative regulation of glucocorticoid signalling pathway, circadian regulation of gene expression
Akashi et al 2016	lizard	Anolis sagrei	brain, liver, skin	RNAseq	Translation, negative regulation of glucocorticoid signalling pathway, circadian regulation of gene expression
Coughlin et al 2019	fish	Osmerus mordax	muscle	RNASEq	NA
Cui et al 2018	insect	Megacopta cribaria	whole organism	RNAseq	biological regulation, cellular process, developmental process, growth, localization, locomotion, metabolic process, multicellular orgganismal process, reproduction, reprodcutive process, response to stimulus, single organism process
Etges et al 2016	insect	Drosophila mojavensis	whole organism	RNAseq	electron carrier activity, heme binding, secondary metabolites, biosynthesis, transport and catabolism, endopeptidase inhibitor activity, vitamin binding, carboxyesterase activity, ribosome, histones, cuticular proteins
Gleason et al 2015	mollusc	Chlorostoma funebralis	whole organism	RNAseq	apoptotic process and signalling, protein folding, ubiquitination and catabolism, inflammatory response, oxidoreductase activity
Gracey et al 2004	fish	Cyprinus carpio	gill, kidney, brain, heart, liver, intestine, muscle	microarray	transcriptional regulation, RNA splicing and translation, CIRBP, RNA helicase, mitochondrial production of ATP
Hu et al 2016	fish	Danio rerio	gills	RNAseq	transcription, response to stress, steroid hormone mediated signaling pathway, negative regulation of transcription, oxidation reduction process, multicellular organismal develoment, dorsal ventral pattern formation, cellular protein modification processm proteolysis, DNA replication, regulation of apoptotic process, cell differentiation, signal transduction, DNA repair, DNA damage stimulus, G-pr…
Hu et al 2016	fish	Oreochromis niloticus	gills	RNAseq	transcription, response to stress, steroid hormone mediated signaling pathway, negative regulation of transcription, oxidation reduction process, multicellular organismal develoment, dorsal ventral pattern formation, cellular protein modification processm proteolysis, DNA replication, regulation of apoptotic process, cell differentiation, signal transduction, DNA repair, DNA damage stimulus, G-pr…
Jayasundra et al 2013	fish	Thunnus orientalis	heart	microarray	NA
Jesus et al 2016	fish	Squalius carolitertii	muscle, liver, fins	RNAseq	neural crest, regulation of gene expression, biological adhesion, regulation of RNA metabolic process, transmembrane receptor protein tyrosine kinase signalling pathway, cell motility, embryonic morphogenesis, amine catabolic process, liver deveopment, organic acid metabolic process, skeletal system development, wound healing, regulation of body fluid, oxidation reduction
Jesus et al 2016	fish	Squalius torgalensis	muscle, liver, fins	RNAseq	cofactor biosynthetic process, protein localization, microtubule based process, cell division, RNA metabolic process, organelle fission, ribonucleoprotein complex biogenesis, ribosome biogenesis, cellular response to stress, chormosome organization, DNA metabolic process, protein folding
Kassahn et al 2007 (molecular ecology)	fish	Pomacentrus moluccensis	liver	microarray	Macromolecule metabolism, cellular protein catabolism, protein processing, intein-mediated protein splicing
Kim et al 2017	mollusc	Crassostrea gigas	gill	RNAseq	response to stimulus, cellular response to stimulus, response to stress, response to external stimulus, regulation of response to stimulus
Lewis et al 2010	fish	Onchorhyncus mykiss	red blood cells	microarray	NA
Li et al 2017	fish	Onchorhyncus mykiss	liver	RNAseq	proteolysis, response to stress, apoptosis, transcription, response to hypoxia, carbohydrate, fatty acid, and chitin metabolism, response to estrogen stimulus, mitosis, signal transduction, cell adhesion, immune response, protein folding, RNA-dependent DNA replication, calcium ion, DNA integration, cell communication, nucleosome assembly, respons to lead and sucrose, regulation of cellular defens…
Li et al 2019	fish	Megalobroma amblycephala	liver	RNAseq	proteolysis, response to stress, apoptosis, transcription, response to hypoxia, carbohydrate, fatty acid, and chitin metabolism, response to estrogen stimulus, mitosis, signal transduction, cell adhesion, immune response, protein folding, RNA-dependent DNA replication, calcium ion, DNA integration, cell communication, nucleosome assembly, respons to lead and sucrose, regulation of cellular defens…
Lim et al 2016	mollusc	Crassostrea gigas	gill	RNAseq	protein stability, protein degradation, protein biosynthesis
Liu et al 2013	fish	Ictalurus punctatus X I. furcatus hybrids	gill, liver	RNAseq	Protein folding, protein degradation, protein biosynthesis, energy metabolism, molecular and ion transport, cytoskeletal reorganization,
Lockwood et al 2010	mollusc	Mytilus trossulus	gill	microarray	protein folding, proteoloysis biological process
Lockwood et al 2013	mollusc	Mytilus galloprovincialis	gill	microarray	protein folding, proteoloysis biological process
Logan and Somero 2011	fish	Gillichthys mirabilis	gill	microarray	NA
Moskalev et al 2015	insect	Drosophila melanogaster	whole organism	RNAseq	lipid metabolic process defense response, defense response to gram positive bacterium, metabolic processesm post mating behavior, mitochondrial organization, oxidation reduction processes
Moya et al 2012	cnidarian	Anemonia viridis	tentacle	microarray	NA
Narum and Campbell 2015	fish	Oncorhynchus mykiss	gill	RNAseq	cellular process, metabolic process, response to stimulus, single organism process, biological regulation
Quian and Xue 2016	fish	Larimichthys crocea	liver	RNAseq	lipid metabolism, carbohydrate metabolism, amino acid transport, RNA transport, glycolysis
Quinn et al 2011	fish	Salvelinus alpinus	gill, muscle, liver	microarray	NA
Semmouri et al 2019	crustacean	Temora longicornis	whole organism	RNAseq	signaling response to stimulus, regulation of biological processm multicellular organismal process, localization, developmental process, cellular process, biogenesism, biological regulation, biological adhesion, response of heat shock proteins
Shi et al 2019	fish	Salmo salar	liver	RNAseq	biosynthetic process (lipid, small molecule, single organism, isoprenoid, pigment, ketone), metabolic process (lipid acetoin, fatty acid, isoprenoid, glycerol-3phosphate, cellular lipid), protein folding
Smith et al 2013	fish	Melanotaenia duboulayi	liver	RNAseq	catabolism, lipid metabolism
Smolina et al 2015	crustacean	Calanus finmarchius	whole organism	RNAseq	Protein folding, translation elongation factor activity, ATP binding, G protein subunit binding, cytoplasm, MCM complex, stuctural constituent of ribosome, cytosolic small ribosome subunit.
Smolina et al 2015	crustacean	Calanus glacialis	whole organism	RNAseq	None
Sorenson et al 2016	insect	Drosophila melanogaster	whole organism	RNAseq	NA
Stillmand and Tagmount 2009	crustacea	Petrolisthes cinctipes	heart	microarray	regulation of transcription, translation, and turnover, chaperone, GSK3regulation, stress response, immune response, structural, metabolism, lipid metabolism, steroid metabolism, hemolymph and other
Vornanen et al 2005	fish	Onchorhyncus mykiss	heart	microarray	protein biosynthesis, metabolism, cell growth or maintenance, signal transduction, catalytic activity, response to stress, defense response, catabolism, nucleotide binding, morphogeneisis, cell communication, cell proliferation, DNA binding, transport chaperone activity, cell adhesion.
Wang et al 2014	mollusc	Echinolittoria malacaria	whole organism	RNAseq	translation, ribosomal structure, biogeneisis, transcription, carbohydrate transport and metabolism, cell membrane biogenesis
Wellenreuther et al 2019	fish	Chrysophus auratus	muscle	RNAseq	NA
Xiao et al 2016	spider	Pardosa pseudoannulata	whole organism	RNAseq	metabolic process, cellular process, biological regulation, cellular component organization, cellular component biogenesis
Yampolsky et al 2014	crustacean	Daphnia sp	Whole organism	microarray	NA
Yang et al 2016	fish	Ctenopharyngodon idella	spleen	RNAseq	response to heat, ATP catabolic process, fin regeneration, isoprenoid biosynthetic process, metabolic process, neutrophil activation, oxidation-reduction process, oxygen transport, regulation of cellular amino acid metabolic process, response to cadmium ion
Zheng et al 2019	crustacean	Marsupaenus japonicus	hepatopancreas and gills	RNASeq	metabolic process, cellular process, single organism process response to stimuli
