# Supplementary material for: Genetic Constraints, Transcriptome Plasticity, and the Evolutionary Response to Climate Change
Source: Front Genet. 2020 Sep 18;11:538226. doi: 10.3389/fgene.2020.538226 (PMC7531272; doi:10.3389/fgene.2020.538226)
Supplement: Supplementary file 1 [file Data_Sheet_1.ZIP › Table S4.csv]

Study	Type of organism	Organism	Data type	Any HSP	HSP4	HSP5	HSP7	HSP8	HSP10	HSP11	HSP14	HSP20	HSP22	HSP27	HSP30	HSP40	HSP47	HSP60	HSP68	HSP70	HSP71	HSP83	HSP90	HSP100	Other HSP-associated genes
Akashi et al 2016	lizard	Anolis allogus	RNAseq	x												x							x		x
Akashi et al 2016	lizard	Anolis homolechis	RNAseq	x												x							x		x
Akashi et al 2016	lizard	Anolis sagrei	RNAseq	x												x							x		x
Coughlin et al 2019	fish	Osmerus mordax	RNASEq	x																					x
Cui et al 2018	insect	Megacopta cribaria	RNAseq	x								x							x	x				x
Etges et al 2016	insect	Drosophila mojavensis	RNAseq	x								x								x			x
Gleason et al 2015	mollusc	Chlorostoma funebralis	RNAseq	x												x		x		x			x		x
Gracey et al 2004	fish	Cyprinus carpio	microarray	x					x
Hu et al 2016	fish	Danio rerio	RNAseq
Hu et al 2016	fish	Oreochromis niloticus	RNAseq
Jayasundra et al 2013	fish	Thunnus orientalis	microarray	x					x		x									x			x		x
Jesus et al 2016	fish	Squalius carolitertii	RNAseq	x												x				x			x
Jesus et al 2016	fish	Squalius torgalensis	RNAseq	x												x				x			x
Kassahn et al 2007 (molecular ecology)	fish	Pomacentrus moluccensis	microarray	x	x		x
Kim et al 2016	mollusc	Crassostrea gigas	RNAseq	x					x							x				x			x
Lewis et al 2010	fish	Onchorhyncus mykiss	microarray	x				x												x			x
Li et al 2019	fish	Megalobroma amblycephala	RNAseq	x														x		x			x
Lim et al 2016	mollusc	Crassostrea gigas	RNAseq	x																					x
Liu et al 2013	fish	Ictalurus punctatus X I. furcatus hybrids	RNAseq													x	x	x		x			x
Lockwood et al 2010	mollusc	Mytilus trossulus	microarray	x												x		x					x
Lockwood et al 2013	mollusc	Mytilus galloprovincialis	microarray	x												x		x					x
Logan and Somero 2011	fish	Gillichthys mirabilis	microarray	x										x		x		x		x			x		x
Moskalev et al 2015	insect	Drosophila melanogaster	RNAseq	x									x							x
Moya et al 2012	cnidarian	Anemonia viridis	microarray	x												x
Narum and Campbell 2015	fish	Oncorhynchus mykiss	RNAseq	x													x			x			x
Quian and Xue 2017	fish	Larimichthys crocea	RNAseq	x												x				x			x
Quinn et al 2011	fish	Salvelinus alpinus	microarray	x			x			x													x
Shi et al 2019	fish	Salmo salar	RNAseq	x												x					x		x
Smith et al 2013	fish	Melanotaenia duboulayi	RNAseq	x														x		x			x
Smolina et al 2015	copepod	Calanus finmarchius	RNAseq	x																x		x
Smolina et al 2015	copepod	Calanus glacialis	RNAseq
Sorenson et al 2016	insect	Drosophila melanogaster	RNAseq	x										x											x
Vornanen et al 2005	fish	Onchorhyncus mykiss	mircroarray	x																x			x
Wang et al 2014	mollusc	Echinolittoria malacaria	RNAseq	x					x									x		x			x
Xiao et al 2016	spider	Pardosa pseudoannulata	RNAseq	x					x					x				x		x		x	x
Yang et al 2016	fish	Ctenopharyngodon idella	RNAseq	x		x									x		x			x			x		x
Zheng et al 2019	crustacean	Marsupaenus japonicus	RNASeq	x					x									x		x			x
